# Supplementary material for: Disc and Actin Associated Protein 1 influences attachment in the intestinal parasite Giardia lamblia
Source: PLoS Pathog. 2022 Mar 25;18(3):e1010433. doi: 10.1371/journal.ppat.1010433 (PMC8986099; doi:10.1371/journal.ppat.1010433)
Supplement: S4 Table — (XLSX) [file ppat.1010433.s011.xlsx]

## Sheet: Sheet1
Number of microspheres per cell
dCas9-CTRL	dCas9+sgRNA392-411
0	0
0	0
0	0		A Mann-Whitney test, indicated that this difference was statistically significant U(NdCas9-CTRL=65, NdCas9+392-411=39)=1.51, P=.0101
0	0
0	0
0	0
0	0
0	0
0	0
0	0
0	0
0	0
0	0
0	0
0	0
0	0
0	1
0	1
0	1
0	0
0	4
0	0
0	0
0	0
0	0
0	2
0	0
0	0
0	0
0	1
0	1
0	1
0	0
0	0
0	0
0	0
0	2
0	0
0	0
0	0
0
0
0
0
0
0
0
0
0
1
0
0
0
0
1
0
1
0
0
0
0
2
0
0
0
